# Supplementary material for: A guanosine tetraphosphate (ppGpp) mediated brake on photosynthesis is required for acclimation to nitrogen limitation in Arabidopsis
Source: eLife. 2022 Feb 14;11:e75041. doi: 10.7554/eLife.75041 (PMC8887892; doi:10.7554/eLife.75041)
Supplement: Figure 1—source data 1. [file elife-75041-fig1-data1.zip]

Archive with 15 entries (14 files):
- Fig 1 source data/
- Fig 1 source data/Fig_1E_statistics_1.html
- Fig 1 source data/Fig_1D_data.xlsx
- Fig 1 source data/Fig_1F_data_2.xlsx
- Fig 1 source data/Fig_1E_data_2.xlsx
- Fig 1 source data/Fig_1F_statistics_1.html
- Fig 1 source data/Fig_1F_statistics_2.html
- Fig 1 source data/Fig_1E_data_1.xlsx
- Fig 1 source data/Fig_1B_data_statistics.html
- Fig 1 source data/Fig_1_supp_2_statistics.html
- Fig 1 source data/Fig_1F_data_1.xlsx
- Fig 1 source data/Fig_1C_data_statistics.html
- Fig 1 source data/Fig_1D_statistics.html
- Fig 1 source data/Fig_1_supp_2_data.xlsx
- Fig 1 source data/Fig_1E_statistics_2.html
