# Supplementary material for: A guanosine tetraphosphate (ppGpp) mediated brake on photosynthesis is required for acclimation to nitrogen limitation in Arabidopsis
Source: eLife. 2022 Feb 14;11:e75041. doi: 10.7554/eLife.75041 (PMC8887892; doi:10.7554/eLife.75041)
Supplement: Figure 2—source data 1. [file elife-75041-fig2-data1.zip]

Archive with 17 entries (16 files):
- Fig 2 source data/
- Fig 2 source data/Fig_2A_data.xlsx
- Fig 2 source data/Fig_2A_statistics.html
- Fig 2 source data/Fig_2C_data.xlsx
- Fig 2 source data/Fig_2D_data.xlsx
- Fig 2 source data/Fig_2_supp_1A_data.xlsx
- Fig 2 source data/Fig_2_supp_1A_statistics.html
- Fig 2 source data/Fig_2_supp_1B_data.xlsx
- Fig 2 source data/Fig_2_supp_1B_statistics.html
- Fig 2 source data/Fig_2_supp_1C_data.xlsx
- Fig 2 source data/Fig_2_supp_1C_statistics.html
- Fig 2 source data/Fig_2_supp_1D_data.xlsx
- Fig 2 source data/Fig_2_supp_1D_statistics.html
- Fig 2 source data/Fig_2_supp_1E_data.xlsx
- Fig 2 source data/Fig_2_supp_1E_statistics.html
- Fig 2 source data/Fig_2_supp_2A_data.xlsx
- Fig 2 source data/Fig_2_supp_2B_data.xlsx
