# Supplementary material for: A guanosine tetraphosphate (ppGpp) mediated brake on photosynthesis is required for acclimation to nitrogen limitation in Arabidopsis
Source: eLife. 2022 Feb 14;11:e75041. doi: 10.7554/eLife.75041 (PMC8887892; doi:10.7554/eLife.75041)
Supplement: Figure 3—source data 1. [file elife-75041-fig3-data1.zip]

Archive with 29 entries (28 files):
- Fig 3 source data 1/
- Fig 3 source data 1/ptox.Tif
- Fig 3 source data 1/PBA1_epi_light.jpg
- Fig 3 source data 1/.DS_Store
- __MACOSX/Fig 3 source data 1/._.DS_Store
- Fig 3 source data 1/SAG12.Tif
- Fig 3 source data 1/SAG12_epi_light.jpg
- Fig 3 source data 1/lhcb1.Tif
- Fig 3 source data 1/psbO_epi_light.jpg
- Fig 3 source data 1/psbO.Tif
- Fig 3 source data 1/psbA_epi_light.jpg
- Fig 3 source data 1/SAG12_epi_light.Tif
- Fig 3 source data 1/fig3A_source_data_summary.pdf
- __MACOSX/Fig 3 source data 1/._fig3A_source_data_summary.pdf
- Fig 3 source data 1/petA_epi_light.jpg
- Fig 3 source data 1/psaD.Tif
- Fig 3 source data 1/psbS_epi_light.jpg
- Fig 3 source data 1/coomassie_blue_timecourse.tif
- Fig 3 source data 1/coxII_epi_light.jpg
- Fig 3 source data 1/psbS.Tif
- Fig 3 source data 1/PBA1.Tif
- Fig 3 source data 1/psbA.Tif
- Fig 3 source data 1/ptox_epi_light.jpg
- Fig 3 source data 1/ptox_epi_light.Tif
- Fig 3 source data 1/lhca1.Tif
- Fig 3 source data 1/coxII.Tif
- Fig 3 source data 1/lhcb1_epi_light.jpg
- Fig 3 source data 1/psaD_epi_light.jpg
- Fig 3 source data 1/petA.Tif
