# Supplementary material for: A guanosine tetraphosphate (ppGpp) mediated brake on photosynthesis is required for acclimation to nitrogen limitation in Arabidopsis
Source: eLife. 2022 Feb 14;11:e75041. doi: 10.7554/eLife.75041 (PMC8887892; doi:10.7554/eLife.75041)
Supplement: Figure 3—source data 2. [file elife-75041-fig3-data2.zip]

Archive with 26 entries (25 files):
- Fig 3 source data 2/
- Fig 3 source data 2/lhcb1_with_N_epi_light.jpg
- Fig 3 source data 2/lhca1_without_N.Tif
- Fig 3 source data 2/lhcb1_with_N.Tif
- Fig 3 source data 2/.DS_Store
- __MACOSX/Fig 3 source data 2/._.DS_Store
- Fig 3 source data 2/PsaD_with_N_epi_light.jpg
- Fig 3 source data 2/Fig3B_source_data_summary.pdf
- __MACOSX/Fig 3 source data 2/._Fig3B_source_data_summary.pdf
- Fig 3 source data 2/PsbA_with_N.Tif
- Fig 3 source data 2/lhcb1_without_N.Tif
- Fig 3 source data 2/psaD_without_N.Tif
- Fig 3 source data 2/lhca1_with_N.Tif
- Fig 3 source data 2/PsaD_with_N.Tif
- Fig 3 source data 2/petA_with_N.Tif
- Fig 3 source data 2/petA_with_N_epi_light.jpg
- Fig 3 source data 2/PsbA_with_N_epi_light.jpg
- Fig 3 source data 2/coomassie_blue_without_N.jpg
- Fig 3 source data 2/lhca1_with_N_epi_light.jpg
- Fig 3 source data 2/PsbA_without_N_epi_light.Tif
- Fig 3 source data 2/coomssie_blue_with_N.jpg
- Fig 3 source data 2/PsbA_without_N.Tif
- Fig 3 source data 2/PsbA_without_N_epi_light.jpg
- Fig 3 source data 2/lhcb1_without_N_epi_light.jpg
- Fig 3 source data 2/PetA_without_N.Tif
- Fig 3 source data 2/psaD_without_N_epi_light.jpg
