# Supplementary material for: A guanosine tetraphosphate (ppGpp) mediated brake on photosynthesis is required for acclimation to nitrogen limitation in Arabidopsis
Source: eLife. 2022 Feb 14;11:e75041. doi: 10.7554/eLife.75041 (PMC8887892; doi:10.7554/eLife.75041)
Supplement: Figure 3—source data 3. [file elife-75041-fig3-data3.zip]

Archive with 16 entries (14 files):
- Fig 3 source data 3/
- Fig 3 source data 3/Fig_3C_data.xlsx
- __MACOSX/Fig 3 source data 3/._Fig_3C_data.xlsx
- Fig 3 source data 3/.DS_Store
- __MACOSX/Fig 3 source data 3/._.DS_Store
- Fig 3 source data 3/Fig_3_supp1_source_data/
- Fig 3 source data 3/Fig_3C_statistics.html
- Fig 3 source data 3/Fig_3D_data.xlsx
- __MACOSX/Fig 3 source data 3/._Fig_3D_data.xlsx
- Fig 3 source data 3/Fig_3_supp1_source_data/petA_epi_light.Tif
- Fig 3 source data 3/Fig_3_supp1_source_data/Fig3_supp1_source_data_summary.pdf
- __MACOSX/Fig 3 source data 3/Fig_3_supp1_source_data/._Fig3_supp1_source_data_summary.pdf
- Fig 3 source data 3/Fig_3_supp1_source_data/coomasie_blue_MESH.jpg
- Fig 3 source data 3/Fig_3_supp1_source_data/LhcbI_epi_light.Tif
- Fig 3 source data 3/Fig_3_supp1_source_data/LhcbI.Tif
- Fig 3 source data 3/Fig_3_supp1_source_data/petA.Tif
