# Supplementary material for: A guanosine tetraphosphate (ppGpp) mediated brake on photosynthesis is required for acclimation to nitrogen limitation in Arabidopsis
Source: eLife. 2022 Feb 14;11:e75041. doi: 10.7554/eLife.75041 (PMC8887892; doi:10.7554/eLife.75041)
Supplement: Figure 3—source data 3. [file elife-75041-fig3-data3.zip › Fig 3 source data 3/Fig_3C_data.xlsx]

## Sheet: Data
Line	Chl a/b
1_WT1	2.42531
1_WT1	2.49182
1_WT1	2.60256
1_WT1	2.34452
3_rsh1-1	1.99447
3_rsh1-1	1.99585
3_rsh1-1	1.88757
3_rsh1-1	1.95153
4_QM	2.9107
4_QM	3.14425
4_QM	3.22005
4_QM	3.12768
2_OXRSH1	3.26931
2_OXRSH1	3.16886
2_OXRSH1	3.15391
2_OXRSH1	3.23536
