# Supplementary material for: A guanosine tetraphosphate (ppGpp) mediated brake on photosynthesis is required for acclimation to nitrogen limitation in Arabidopsis
Source: eLife. 2022 Feb 14;11:e75041. doi: 10.7554/eLife.75041 (PMC8887892; doi:10.7554/eLife.75041)
Supplement: Figure 4—source data 3. [file elife-75041-fig4-data3.zip]

Archive with 4 entries (3 files):
- Fig 4 source data/
- Fig 4 source data/Fig_4B_data.xlsx
- __MACOSX/Fig 4 source data/._Fig_4B_data.xlsx
- Fig 4 source data/Fig_4B_statistics.html
