# Supplementary material for: A guanosine tetraphosphate (ppGpp) mediated brake on photosynthesis is required for acclimation to nitrogen limitation in Arabidopsis
Source: eLife. 2022 Feb 14;11:e75041. doi: 10.7554/eLife.75041 (PMC8887892; doi:10.7554/eLife.75041)
Supplement: Supplementary file 2. — Related to Figure 4. [file elife-75041-supp2.zip]

Archive with 6 entries (5 files):
- RNAseq analysis reports/
- RNAseq analysis reports/2020_07_22_16 0411 LECAMPION Cecile  G4PLAST1_pipeline.html
- RNAseq analysis reports/G4PLAST1 OXRSH1_MS2_vs_WT_MS2 cDNA+ncRNA_report.html
- RNAseq analysis reports/G4PLAST1 OXRSH1_N50_vs_OXRSH1_MS2 cDNA+ncRNA_report.html
- RNAseq analysis reports/G4PLAST1 OXRSH1_N50_vs_WT_N50 cDNA+ncRNA_report.html
- RNAseq analysis reports/G4PLAST1 WT_N50_vs_WT_MS2 cDNA+ncRNA_report.html
