# Supplementary material for: A guanosine tetraphosphate (ppGpp) mediated brake on photosynthesis is required for acclimation to nitrogen limitation in Arabidopsis
Source: eLife. 2022 Feb 14;11:e75041. doi: 10.7554/eLife.75041 (PMC8887892; doi:10.7554/eLife.75041)
Supplement: Supplementary file 3. — Related to all figures. [file elife-75041-supp3.zip]

Archive with 42 entries (34 files):
- R scripts/
- R scripts/R markdown 77K plot Fig_3/
- R scripts/R markdown 77K plot Fig_3/77K.xlsx
- R scripts/R markdown 77K plot Fig_3/full77K.pdf
- R scripts/R markdown 77K plot Fig_3/script_77K.html
- R scripts/R markdown 77K plot Fig_3/script_77K.Rmd
- R scripts/R markdown 77K plot Fig_3/zoom77K.pdf
- R scripts/R markdown CI G4P Fig_1/
- R scripts/R markdown CI G4P Fig_1/G4P_mutants.xlsx
- R scripts/R markdown CI G4P Fig_1/my_ggplot1.pdf
- R scripts/R markdown CI G4P Fig_1/my_ggplot1.svg
- R scripts/R markdown CI G4P Fig_1/script_ci_G4P.html
- R scripts/R markdown CI G4P Fig_1/script_ci_G4P.Rmd
- R scripts/R markdown CI QY Fig_2/
- R scripts/R markdown CI QY Fig_2/my_ggplot1.pdf
- R scripts/R markdown CI QY Fig_2/my_ggplot1.svg
- R scripts/R markdown CI QY Fig_2/QY.xlsx
- R scripts/R markdown CI QY Fig_2/script_ci_FvFm.html
- R scripts/R markdown CI QY Fig_2/script_ci_FvFm.Rmd
- R scripts/R markdown ETR Fig_2/
- R scripts/R markdown ETR Fig_2/etr.xlsx
- R scripts/R markdown ETR Fig_2/ETRN50.pdf
- R scripts/R markdown ETR Fig_2/ETRN50.svg
- R scripts/R markdown ETR Fig_2/script_ETR.html
- R scripts/R markdown ETR Fig_2/script_ETR.Rmd
- R scripts/R markdown GO analysis Fig_4/
- R scripts/R markdown GO analysis Fig_4/GO.pdf
- R scripts/R markdown GO analysis Fig_4/GO.svg
- R scripts/R markdown GO analysis Fig_4/hGO.pdf
- R scripts/R markdown GO analysis Fig_4/hGO.svg
- R scripts/R markdown GO analysis Fig_4/OXRSH1vsWT.down_GO_output_BP.tsv
- R scripts/R markdown GO analysis Fig_4/OXRSH1vsWT.up_GO_output_BP.tsv
- R scripts/R markdown GO analysis Fig_4/R markdown GO.Rmd
- R scripts/R markdown GO analysis Fig_4/R-markdown-GO.html
- R scripts/R markdown organelle expression Fig_5/
- R scripts/R markdown organelle expression Fig_5/organelle_chloro.xlsx
- R scripts/R markdown organelle expression Fig_5/organelle_mito.xlsx
- R scripts/R markdown organelle expression Fig_5/script_organellar_expression.html
- R scripts/R markdown organelle expression Fig_5/script_organellar_expression.Rmd
- R scripts/R markdown prop test Fig_1/
- R scripts/R markdown prop test Fig_1/script_prop_test.html
- R scripts/R markdown prop test Fig_1/script_prop_test.Rmd
